# Supplementary material for: A Comparison of In Vivo Bone Tissue Generation Using Calcium Phosphate Bone Substitutes in a Novel 3D Printed Four-Chamber Periosteal Bioreactor
Source: Bioengineering (Basel). 2023 Oct 21;10(10):1233. doi: 10.3390/bioengineering10101233 (PMC10604717; doi:10.3390/bioengineering10101233)
Supplement: Supplementary file 1 [file bioengineering-10-01233-s001.zip]

Archive with 1 entries (1 files):
- bioengineering-2519157-supplementary.pdf
